# Supplementary material for: Young Children’s Affective Responses to Another’s Distress: Dynamic and Physiological Features
Source: PLoS One. 2015 Apr 13;10(4):e0121735. doi: 10.1371/journal.pone.0121735 (PMC4395218; doi:10.1371/journal.pone.0121735)
Supplement: S1 Data — (ZIP) [file pone.0121735.s004.zip]

Archive with 8 entries (5 files):
- S1 Data/
- S1 Data/Study 1 Plos One.sav
- __MACOSX/
- __MACOSX/S1 Data/
- __MACOSX/S1 Data/._Study 1 Plos One.sav
- S1 Data/Study 2 Plos One.sav
- __MACOSX/S1 Data/._Study 2 Plos One.sav
- __MACOSX/._S1 Data
